# Supplementary material for: The Combination of Chiral Assembly and Chiral Template Effects Boosts Circularly Polarized Luminescence of Perovskite Nanocrystals
Source: Angew Chem Int Ed Engl. 2025 Nov 22;65(1):e07812. doi: 10.1002/anie.202507812 (PMC12759238; doi:10.1002/anie.202507812)
Supplement: Supplementary file 2 — Supporting Information [file ANIE-65-e07812-s001.zip]

Archive with 8 entries (8 files):
- S1.mp4
- S2.mp4
- S3.mp4
- S4.mp4
- S5.mp4
- S6.mp4
- S7_Tomogram1_all particles.mp4
- S8_Tomogram2_inner particles.mp4
